# Supplementary material for: Enzymatic Protein Immobilization for Nanobody Array
Source: Molecules. 2024 Jan 11;29(2):366. doi: 10.3390/molecules29020366 (PMC10820937; doi:10.3390/molecules29020366)
Supplement: Supplementary file 1 [file molecules-29-00366-s001.zip]

Archive with 1 entries (1 files):
- molecules-2791840-supplementary.pdf
